# Supplementary material for: The Interplay Between Vitamin D Deficiency, Iron Status, and Anemia Risk in Moroccan Women of Reproductive Age: A Cross-Sectional Analysis
Source: Epidemiologia (Basel). 2024 Dec 19;5(4):805–27. doi: 10.3390/epidemiologia5040055 (PMC11675096; doi:10.3390/epidemiologia5040055)
Supplement: Supplementary file 1 [file epidemiologia-05-00055-s001.zip]

Archive with 1 entries (1 files):
- epidemiologia-3214606-supplementary.pdf
